# Supplementary material for: Knocking and Listening: Learning Mechanical Impulse Response for Understanding Surface Characteristics
Source: Sensors (Basel). 2020 Jan 9;20(2):369. doi: 10.3390/s20020369 (PMC7013596; doi:10.3390/s20020369)
Supplement: Supplementary file 1 [file sensors-20-00369-s001.zip]

Archive with 1 entries (1 files):
- sensors-667245-SI.mp4
